# Supplementary material for: Analysis of SARS-CoV-2 known and novel subgenomic mRNAs in cell culture, animal model, and clinical samples using LeTRS, a bioinformatic tool to identify unique sequence identifiers
Source: Gigascience. 2022 May 26;11:giac045. doi: 10.1093/gigascience/giac045 (PMC9154083; doi:10.1093/gigascience/giac045)
Supplement: giac045_Supplemental_Files [file giac045_supplemental_files.zip › Supplementary_Table_10.xlsx]

## Sheet: Sheet1
	Days of first detection	Date of first detection	Date of admission	Age	Sex	Ethnicity	Smoking	Healthcare worker	Microbiology lab worker
Patient1	day1	2020-01-28	2020-02-09	54.337	Male	White	Never Smoked	FALSE	FALSE
Patient2	day1	2020-02-25	2020-02-27	48.3397	Female	Other	Never Smoked	FALSE	FALSE
Patient3	day1	2020-03-02	2020-03-10	43.189	Male	South Asian	Never Smoked	FALSE	FALSE
Patient4	day1	2020-03-04	2020-03-07	24.4603	Male	White	Never Smoked	FALSE	FALSE
Patient5	day1	2020-02-29	2020-03-04	72.6137	Male	Other	Yes	FALSE	FALSE
Patient6	day1	2020-03-23	2020-03-23	79.1205	Male	White	Former Smoker	FALSE	FALSE
Patient6	day3	2020-03-23	2020-03-23	79.1205	Male	White	Former Smoker	FALSE	FALSE
Patient6	day9	2020-03-23	2020-03-23	79.1205	Male	White	Former Smoker	FALSE	FALSE
Patient7	day1	2020-02-22	2020-02-27	53.6274	Male	White	Never Smoked	FALSE	FALSE
Patient7	day3	2020-02-22	2020-02-27	53.6274	Male	White	Never Smoked	FALSE	FALSE
Patient7	day5	2020-02-22	2020-02-27	53.6274	Male	White	Never Smoked	FALSE	FALSE
Patient7	day7	2020-02-22	2020-02-27	53.6274	Male	White	Never Smoked	FALSE	FALSE
Patient8	day1	2020-02-25	2020-03-02	46.4521	Female	Other	Former Smoker	TRUE	FALSE
Patient8	day3	2020-02-25	2020-03-02	46.4521	Female	Other	Former Smoker	TRUE	FALSE
Patient8	day9	2020-02-25	2020-03-02	46.4521	Female	Other	Former Smoker	TRUE	FALSE
