# Supplementary material for: Analysis of SARS-CoV-2 known and novel subgenomic mRNAs in cell culture, animal model, and clinical samples using LeTRS, a bioinformatic tool to identify unique sequence identifiers
Source: Gigascience. 2022 May 26;11:giac045. doi: 10.1093/gigascience/giac045 (PMC9154083; doi:10.1093/gigascience/giac045)
Supplement: giac045_Supplemental_Files [file giac045_supplemental_files.zip › Supplementary_Table_11.xlsx]

## Sheet: Sheet1
	Sample ID	Days after first detection	Total mapped reads	S	ORF3a	E	M	ORF6	ORF7a	ORF7b	ORF8	N	ORF10
patient 1	GC-11a	1	1023911	5(4.88)	29(28.32)	85(83.02)	23(22.46)	18(17.58)	355(346.71)	1(0.98)	978(955.16)	29(28.32)	0(0)
	GC-11b	1	3134639	157(50.09)	2406(767.55)	799(254.89)	752(239.9)	1090(347.73)	2122(676.95)	1(0.32)	492(156.96)	4179(1333.17)	0(0)
	GC-20	9	520155	0(0)	0(0)	111(213.4)	1(1.92)	781(1501.48)	0(0)	0(0)	0(0)	0(0)	0(0)
	GC-24	14	1219818	0(0)	1(0.82)	12303(10085.93)	128(104.93)	0(0)	2914(2388.88)	0(0)	0(0)	12900(10575.35)	0(0)
patient 2	GC-14a	1	100599	15(149.11)	61(606.37)	66(656.07)	35(347.92)	28(278.33)	136(1351.9)	0(0)	154(1530.83)	99(984.11)	0(0)
	GC-14b	1	4172826	364(87.23)	6986(1674.17)	2667(639.14)	2937(703.84)	5005(1199.43)	6466(1549.55)	2(0.48)	2911(697.61)	31274(7494.68)	0(0)
	GC-23	11	3516539	207(58.86)	58(16.49)	9229(2624.46)	175(49.76)	10369(2948.64)	3840(1091.98)	0(0)	3980(1131.79)	54101(15384.73)	0(0)
	GC-51	17	296958	0(0)	0(0)	0(0)	20(67.35)	0(0)	11415(38439.78)	0(0)	0(0)	13494(45440.77)	0(0)
Normalized counts were showed in bracket.
Normalized count=(Read count/Total number of read in both pools mapped on reference genome)*1000000.
