# Supplementary material for: Analysis of SARS-CoV-2 known and novel subgenomic mRNAs in cell culture, animal model, and clinical samples using LeTRS, a bioinformatic tool to identify unique sequence identifiers
Source: Gigascience. 2022 May 26;11:giac045. doi: 10.1093/gigascience/giac045 (PMC9154083; doi:10.1093/gigascience/giac045)
Supplement: giac045_Supplemental_Files [file giac045_supplemental_files.zip › Supplementary_Table_12.xlsx]

## Sheet: 6mA
SgmRNA	Time	Normalized count of sgmRNA	Number of modification sites	Average modification fraction
S	6hpi	9157.38	130	0.217693
	12hpi	6073.79	132	0.209057
	24hpi	10662.9	132	0.208431
ORF3a	6hpi	20986.2	76	0.192613
	12hpi	13751.7	76	0.186003
	24hpi	18547.7	76	0.187666
E	6hpi	7312.14	61	0.186598
	12hpi	4443.56	63	0.182061
	24hpi	4633.95	61	0.18126
M	6hpi	72907.9	60	0.174302
	12hpi	48694.7	61	0.179212
	24hpi	57316.4	60	0.171037
ORF6	6hpi	7828.53	47	0.172411
	12hpi	6211.23	50	0.166634
	24hpi	7586.81	50	0.168613
ORF7a	6hpi	25516.7	46	0.156362
	12hpi	20178.7	46	0.150184
	24hpi	19024.6	46	0.152787
ORF7b	6hpi	261.64	3	0.210526
	12hpi	267.94	11	0.415017
	24hpi	238.45	4	0.233924
ORF8	6hpi	9033.45	34	0.174472
	12hpi	6550.5	35	0.170636
	24hpi	6323	34	0.169136
N	6hpi	222442	32	0.18772
	12hpi	153802	32	0.183181
	24hpi	118678	32	0.183102
ORF10	6hpi	0	0	0
	12hpi	0	0	0
	24hpi	3.97	0	0
Only the sites with modification in at least one of the 6hpi, 12hpi and 24hpi were analysed.

## Sheet: 5mC
SgmRNA	Time	Normalized count of sgmRNA	Number of modification sites	Average modification fraction
S	6hpi	9157.38	1523	0.222677
	12hpi	6073.79	1569	0.226666
	24hpi	10662.9	1591	0.218537
ORF3a	6hpi	20986.2	903	0.218293
	12hpi	13751.7	922	0.221188
	24hpi	18547.7	925	0.216617
E	6hpi	7312.14	706	0.226278
	12hpi	4443.56	732	0.228428
	24hpi	4633.95	729	0.217577
M	6hpi	72907.9	720	0.228497
	12hpi	48694.7	727	0.228976
	24hpi	57316.4	727	0.224587
ORF6	6hpi	7828.53	556	0.225855
	12hpi	6211.23	583	0.230067
	24hpi	7586.81	582	0.221644
ORF7a	6hpi	25516.7	526	0.219049
	12hpi	20178.7	539	0.220887
	24hpi	19024.6	541	0.216387
ORF7b	6hpi	261.64	254	0.186965
	12hpi	267.94	349	0.234503
	24hpi	238.45	293	0.207074
ORF8	6hpi	9033.45	418	0.221601
	12hpi	6550.5	430	0.224574
	24hpi	6323	426	0.216124
N	6hpi	222442	385	0.223466
	12hpi	153802	385	0.222448
	24hpi	118678	387	0.219925
ORF10	6hpi	0	0	0
	12hpi	0	0	0
	24hpi	3.97	5	0.3333
Only the sites with modification in at least one of the 6hpi, 12hpi and 24hpi were analysed.
