# Supplementary material for: Analysis of SARS-CoV-2 known and novel subgenomic mRNAs in cell culture, animal model, and clinical samples using LeTRS, a bioinformatic tool to identify unique sequence identifiers
Source: Gigascience. 2022 May 26;11:giac045. doi: 10.1093/gigascience/giac045 (PMC9154083; doi:10.1093/gigascience/giac045)
Supplement: giac045_Supplemental_Files [file giac045_supplemental_files.zip › Supplementary_Table_13.xlsx]

## Sheet: 6mA
	Comparison	Alternative hypothesis (p-value)
		Less	Greater
S	6hpi - 12hpi	1	1.421e-09
	6hpi - 24hpi	1	2.637e-09
	12hpi - 24hpi	0.8952	0.1052
ORF3a	6hpi - 12hpi	1	1.449e-08
	6hpi - 24hpi	1	2.721e-05
	12hpi - 24hpi	0.3014	0.7004
E	6hpi - 12hpi	0.9905	0.009695
	6hpi - 24hpi	0.9939	0.006217
	12hpi - 24hpi	0.7934	0.2086
M	6hpi - 12hpi	0.9995	0.0004888
	6hpi - 24hpi	0.998	0.002022
	12hpi - 24hpi	0.7874	0.2147
ORF6	6hpi - 12hpi	0.9983	0.001777
	6hpi - 24hpi	0.9744	0.02617
	12hpi - 24hpi	0.1398	0.8623
ORF7a	6hpi - 12hpi	0.9999	6.01e-05
	6hpi - 24hpi	0.9982	0.00183
	12hpi - 24hpi	0.194	0.8089
ORF7b	6hpi - 12hpi	0.003346	0.9975
	6hpi - 24hpi	0.4276	0.7081
	12hpi - 24hpi	0.9975	0.003346
ORF8	6hpi - 12hpi	0.9758	0.02516
	6hpi - 24hpi	0.9965	0.003636
	12hpi - 24hpi	0.9809	0.01991
N	6hpi - 12hpi	1	2.197e-05
	6hpi - 24hpi	0.9997	0.0003689
	12hpi - 24hpi	0.8671	0.137
ORF10	6hpi - 12hpi	-	-
	6hpi - 24hpi	-	-
	12hpi - 24hpi	-	-
Only the sites with modification in at least one of the 6hpi, 12hpi and 24hpi were analysed.

## Sheet: 5mC
	Comparison	Alternative hypothesis (p-value)
		Less	Greater
S	6hpi - 12hpi	0.0002084	0.9998
	6hpi - 24hpi	1	1.841e-15
	12hpi - 24hpi	1	< 2.2E-16
ORF3a	6hpi - 12hpi	0.9033	0.0967
	6hpi - 24hpi	1	1.386e-11
	12hpi - 24hpi	1	2.539e-06
E	6hpi - 12hpi	0.09321	0.9068
	6hpi - 24hpi	1	1.307e-10
	12hpi - 24hpi	1	4.555e-16
M	6hpi - 12hpi	0.8827	0.1174
	6hpi - 24hpi	1	3.038e-15
	12hpi - 24hpi	1	7.441e-11
ORF6	6hpi - 12hpi	0.3439	0.6562
	6hpi - 24hpi	1	4.408e-09
	12hpi - 24hpi	1	1.853e-10
ORF7a	6hpi - 12hpi	0.2602	0.7398
	6hpi - 24hpi	0.9999	6.477e-05
	12hpi - 24hpi	1	1.315e-05
ORF7b	6hpi - 12hpi	6.96e-11	1
	6hpi - 24hpi	0.0007598	0.9992
	12hpi - 24hpi	1	3.248e-06
ORF8	6hpi - 12hpi	0.002268	0.9977
	6hpi - 24hpi	0.9979	0.002093
	12hpi - 24hpi	1	2.467e-08
N	6hpi - 12hpi	0.9265	0.07352
	6hpi - 24hpi	1	1.969e-10
	12hpi - 24hpi	1	8.539e-06
ORF10	6hpi - 12hpi	-	-
	6hpi - 24hpi	-	-
	12hpi - 24hpi	-	-
Only the sites with modification in at least one of the 6hpi, 12hpi and 24hpi were analysed.
