# Supplementary material for: Analysis of SARS-CoV-2 known and novel subgenomic mRNAs in cell culture, animal model, and clinical samples using LeTRS, a bioinformatic tool to identify unique sequence identifiers
Source: Gigascience. 2022 May 26;11:giac045. doi: 10.1093/gigascience/giac045 (PMC9154083; doi:10.1093/gigascience/giac045)
Supplement: giac045_Supplemental_Files [file giac045_supplemental_files.zip › Supplementary_Table_14.xlsx]

## Sheet: novel
subgenome	leader_end	TRS_start	nb_count	normalized_count
1	67	25800	62(2,1,58,61)	2.59(1.35,0.96,2.73,2.56)
2	68	4580	83(12,0,71,83)	3.47(8.09,0.00,3.34,3.49)
3	68	5789	29(0,0,29,29)	1.21(0.00,0.00,1.36,1.22)
4	68	15777	532(11,21,498,530)	22.22(7.42,20.20,23.40,22.27)
5	68	18051	14(1,0,13,14)	0.58(0.67,0.00,0.61,0.59)
6	48	26443	77(2,0,75,77)	3.22(1.35,0.00,3.52,3.24)
7	68	21926	14(0,0,14,14)	0.58(0.00,0.00,0.66,0.59)
8	68	23020	12(2,0,10,12)	0.50(1.35,0.00,0.47,0.50)
9	68	23365	20(1,0,19,20)	0.84(0.67,0.00,0.89,0.84)
10	48	28184	11(1,0,10,11)	0.46(0.67,0.00,0.47,0.46)
11	68	26290	17(0,0,17,17)	0.71(0.00,0.00,0.80,0.71)
12	69	3816	12(0,0,12,12)	0.50(0.00,0.00,0.56,0.50)
13	69	9713	31(0,0,31,31)	1.29(0.00,0.00,1.46,1.30)
14	69	10640	11(4,0,7,11)	0.46(2.70,0.00,0.33,0.46)
15	69	13619	23(1,0,22,23)	0.96(0.67,0.00,1.03,0.97)
16	69	18554	66(5,0,61,66)	2.76(3.37,0.00,2.87,2.77)
17	49	28266	11(0,0,10,10)	0.46(0.00,0.00,0.47,0.42)
18	69	22559	103(4,1,98,103)	4.30(2.70,0.96,4.61,4.33)
19	69	25164	80(8,0,71,79)	3.34(5.40,0.00,3.34,3.32)
20	70	2794	21(0,0,21,21)	0.88(0.00,0.00,0.99,0.88)
21	70	11779	90(5,0,84,89)	3.76(3.37,0.00,3.95,3.74)
22	70	22231	69(1,0,68,69)	2.88(0.67,0.00,3.20,2.90)
23	70	22277	627(0,1,626,627)	26.19(0.00,0.96,29.42,26.34)
24	70	22502	19(0,1,18,19)	0.79(0.00,0.96,0.85,0.80)
25	70	22945	30(2,2,26,30)	1.25(1.35,1.92,1.22,1.26)
26	71	4592	26(3,0,23,26)	1.09(2.02,0.00,1.08,1.09)
27	71	5594	41(1,0,39,40)	1.71(0.67,0.00,1.83,1.68)
28	71	5708	61(0,2,5,7)	2.55(0.00,1.92,0.23,0.29)
29	71	18943	83(2,1,80,83)	3.47(1.35,0.96,3.76,3.49)
30	71	22727	20(0,0,17,17)	0.84(0.00,0.00,0.80,0.71)
31	71	25069	11(1,0,10,11)	0.46(0.67,0.00,0.47,0.46)
32	71	27762	38(2,0,36,38)	1.59(1.35,0.00,1.69,1.60)
33	71	28286	12(0,0,12,12)	0.50(0.00,0.00,0.56,0.50)
34	72	4019	20(4,0,16,20)	0.84(2.70,0.00,0.75,0.84)
35	72	15808	13(0,0,13,13)	0.54(0.00,0.00,0.61,0.55)
36	73	11839	42(5,0,37,42)	1.75(3.37,0.00,1.74,1.76)
37	73	22285	87(0,0,87,87)	3.63(0.00,0.00,4.09,3.66)
38	73	23028	56(1,0,55,56)	2.34(0.67,0.00,2.58,2.35)
39	73	25856	12(0,0,12,12)	0.50(0.00,0.00,0.56,0.50)
40	74	4321	38(1,7,28,36)	1.59(0.67,6.73,1.32,1.51)
41	74	10132	16(0,0,14,14)	0.67(0.00,0.00,0.66,0.59)
42	74	12974	62(6,0,56,62)	2.59(4.05,0.00,2.63,2.60)
43	74	21058	384(2,2,379,383)	16.04(1.35,1.92,17.81,16.09)
44	74	25858	15(0,0,15,15)	0.63(0.00,0.00,0.70,0.63)
45	75	21572	14(1,0,13,14)	0.58(0.67,0.00,0.61,0.59)
46	75	21575	20(1,0,19,20)	0.84(0.67,0.00,0.89,0.84)
47	75	21718	24(0,0,24,24)	1.00(0.00,0.00,1.13,1.01)
48	75	26486	48(2,4,42,48)	2.00(1.35,3.85,1.97,2.02)
49	75	26491	58(2,0,56,58)	2.42(1.35,0.00,2.63,2.44)
50	75	26494	19(1,0,18,19)	0.79(0.67,0.00,0.85,0.80)
51	76	28267	17(2,0,15,17)	0.71(1.35,0.00,0.70,0.71)
52	77	25396	15(2,1,6,9)	0.63(1.35,0.96,0.28,0.38)
53	77	26481	35(1,0,34,35)	1.46(0.67,0.00,1.60,1.47)
54	78	21570	109(11,1,96,108)	4.55(7.42,0.96,4.51,4.54)
55	78	21576	27(4,0,23,27)	1.13(2.70,0.00,1.08,1.13)
56	55	26461	17(4,0,13,17)	0.71(2.70,0.00,0.61,0.71)
57	58	23922	100(0,0,14,14)	4.18(0.00,0.00,0.66,0.59)
58	46	26422	28(1,0,27,28)	1.17(0.67,0.00,1.27,1.18)
59	63	698	34(12,16,3,31)	1.42(8.09,15.39,0.14,1.30)
60	47	17898	20(0,0,20,20)	0.84(0.00,0.00,0.94,0.84)
61	63	5785	74(1,0,71,72)	3.09(0.67,0.00,3.34,3.02)
62	63	6243	11(2,0,9,11)	0.46(1.35,0.00,0.42,0.46)
63	63	23142	23(0,4,19,23)	0.96(0.00,3.85,0.89,0.97)
64	63	25001	19(1,14,3,18)	0.79(0.67,13.47,0.14,0.76)
65	63	25672	11(0,1,10,11)	0.46(0.00,0.96,0.47,0.46)
66	47	26421	34(1,0,33,34)	1.42(0.67,0.00,1.55,1.43)
67	65	8113	42(1,0,41,42)	1.75(0.67,0.00,1.93,1.76)
68	65	10020	16(1,0,15,16)	0.67(0.67,0.00,0.70,0.67)
69	65	11664	68(5,1,62,68)	2.84(3.37,0.96,2.91,2.86)
70	66	22502	22(0,2,20,22)	0.92(0.00,1.92,0.94,0.92)
71	67	4018	39(3,0,36,39)	1.63(2.02,0.00,1.69,1.64)
72	67	21083	16(1,0,15,16)	0.67(0.67,0.00,0.70,0.67)
The number out of the bracket is all read pairs with this fusion site, and the numbers in the bracket are (read pairs with only forward primer in both pools, read pairs with only reverse primer in both pools, read pairs with both primers in both pools, read pairs with least a primer in both pools)).
Normalized count=(Read pair count/Total number of read pair mapped on reference genome)*1000000.
Normalized count with only forward primer in both pools=(Read pair count with only forward primer in both pools/Total number of read pair with only forward primer in both pools mapped on reference genome)*1000000.
Normalized count with only reverse primer in both pools=(Read pair count with only reverse primer in both pools/Total number of read pair with only reverse primer in both pools mapped on reference genome)*1000000.
Normalized count with both primes in both pools=(Read pair count with both primers in both pools/Total number of read pair with both primer in both pools mapped on reference genome)*1000000.
Normalized count with at least a primer in both pools=(Read pair count with at a least primer in both pools/Total number of pair read at a primer in both pools mapped on reference genome)*1000000.
Total number of read pair in both pools mapped on reference genome is 23940280, total number of read pair with only forward primer in both pools mapped on reference genome is 1482778, total number of read pair with only reverse primer in both pools mapped on reference genome is 1039472, total number of read pair with both primer in both pools mapped on reference genome is 21279649, and total numb…

## Sheet: novel_details
subgenome	leader_end	TRS_start	ACGAAC	ATG_postion	known_ATG	20_leader_seq	TRS_seq	first_orf_aa
1	67	25800	no	25814	-	CTCTTGTAGATCTGTTCTCT	AAACCCATTACTTT	MMPTIFFAGILIVTTIVYLTIV*
2	68	4580	no	4590	-	TCTTGTAGATCTGTTCTCTA	AACGATCTAA	MKLLLQCHLAM*
3	68	5789	no	5859	-	TCTTGTAGATCTGTTCTCTA	AAAGAAACTTTGTATTGCATAGACGGTGCTTTACTTACAAAGTCCTCAGAATACAAAGGTCCTATTACGG	MFSTKKTVTQQP*
4	68	15777	no	15812	-	TCTTGTAGATCTGTTCTCTA	AAAGAACTTTAAGTCAGTTCTTTATTATCAAAACA	MFLCLKQNVGLRLTLLKDLMNFALNIQC*
5	68	18051	no	18153	-	TCTTGTAGATCTGTTCTCTA	AACAGGACTCTTTAAAGATTGTAGTAAGGTAATCACTGGGTTACATCCTACACAGGCACCTACACACCTCAGTGTTGACACTAAATTCAAAACTGAAGGTTT	MC*
6	48	26443	yes	26523	M	AAACCAACCAACTTTCGATC	TCTTCTAGAGTTCCTGATCTTCTGGTCTAAACGAACTAAATATTATATTAGTTTTTCTGTTTGGAACTTTAATTTTAGCC	MADSNGTITVEELKKLLEQWNLVIGFLFLTWICLLQFAYANRNRFLYIIKLIFLWLLWPVTLACFVLAAVYRINWITGGIAIAMACLVGLMWLSYFIASFRLFARTRSMWSFNPETNILLNVPLHGTILTRPLLESELVIGAVILRGHLRIAGHHLGRCDIKDLPKEITVATSRTLSYYKLGASQRVAGDSGFAAYSRYRIGNYKLNTDHSSSSDNIALLVQ*
7	68	21926	no	21936	-	TCTTGTAGATCTGTTCTCTA	AACGCTACTA	MLLLKSVNFNFVMIHFWVFITTKTTKVGWKVSSEFILVRIIALLNMSLSLFLWTLKENRVISKILGNLCLRILMVILKYILSTRLLI*
8	68	23020	no	23046	-	TCTTGTAGATCTGTTCTCTA	TAATTGTTACTTTCCTTTACAATCAT	MVSNPLMVLVTNHTE*
9	68	23365	no	23403	-	TCTTGTAGATCTGTTCTCTA	AACAAATACTTCTAACCAGGTTGCTGTTCTTTATCAGG	MLTAQKSLLLFMQINLLLLGVFILQVLMFFKHVQAV*
10	48	28184	no	28207	-	AAACCAACCAACTTTCGATC	TCTTGTAGTGCGTTGTTCGTTCT	MKTF*
11	68	26290	yes	26523	M	TCTTGTAGATCTGTTCTCTA	AGCGTACTTCTTTTTCTTGCTTTCGTGGTATTCTTGCTAGTTACACTAGCCATCCTTACTGCGCTTCGATTGTGTGCGTACTGCTGCAATATTGTTAACGTGAGTCTTGTAAAACCTTCTTTTTACGTTTACTCTCGTGTTAAAAATCTGAATTCTTCTAGAGTTCCTGATCTTCTGGTCTAAACGAACTAAATATTATATTAGTTTTTCTGTTTGGAACTTTAATTTTAGCC	MADSNGTITVEELKKLLEQWNLVIGFLFLTWICLLQFAYANRNRFLYIIKLIFLWLLWPVTLACFVLAAVYRINWITGGIAIAMACLVGLMWLSYFIASFRLFARTRSMWSFNPETNILLNVPLHGTILTRPLLESELVIGAVILRGHLRIAGHHLGRCDIKDLPKEITVATSRTLSYYKLGASQRVAGDSGFAAYSRYRIGNYKLNTDHSSSSDNIALLVQ*
12	69	3816	no	3842	-	CTTGTAGATCTGTTCTCTAA	ACAAACTTGTTTCAAGCTTTTTGGAA	MKSEKQVEQKIAEIPKEEVKPFITESKPSVEQRKQDDKKIKACVEEVTTTLEETKFLTENLLLYIDINGNLHPDSATLVSDIDITFLKKDAPYIVGDVVQEGVLTAVVIPTKKAGGTTEMLAKALRKVPTDNYITTYPGQGLNGYTVEEAKTVLKKCKSAFYILPSIISNEKQEILGTVSWNLREMLAHAEETRKLMPVCVETKAIVSTIQRKYKGIKIQEGVVDYGARFYFYTSKTTVASLINTLNDLNETLVTMPLGYVTHGLNLEEAARYMRSLKVPATVSVSSPDAVTAYNGYLTSSSKTPEEHFIETISLAGSYKDWSYSGQSTQLGIEFLKRGDKSVYYTSNPTTFHLDGEVITFDNLKTLLSLREVRTIKVFTTVDNINLHTQVVDMSMTYG…
13	69	9713	no	9768	-	CTTGTAGATCTGTTCTCTAA	ACAAAGCATTTCTATTGGTTCTTTAGTAATTACCTAAAGAGACGTGTAGTCTTTA	MVFPLVLLKKLRCAPFC*
14	69	10640	no	10662	-	CTTGTAGATCTGTTCTCTAA	ACGGACACAACTATTACAGTTA	MF*
15	69	13619	no	13625	-	CTTGTAGATCTGTTCTCTAA	ACGAAG	MTI*
16	69	18554	no	18594	-	CTTGTAGATCTGTTCTCTAA	ACACACTTAAAAATCTCTCTGACAGAGTCGTATTTGTCTT	MGTWL*
17	49	28266	no	28274	N	AACCAACCAACTTTCGATCT	AAACTAAA	MSDNGPQNQRNAPRITFGGPSDSTGSNQNGERSGARSKQRRPQGLPNNTASWFTALTQHGKEDLKFPRGQGVPINTNSSPDDQIGYYRRATRRIRGGDGKMKDLSPRWYFYYLGTGPEAGLPYGANKDGIIWVATEGALNTPKDHIGTRNPANNAAIVLQLPQGTTLPKGFYAEGSRGGSQASSRSSSRSRNSSRNSTPGSSRGTSPARMAGNGGDAALALLLLDRLNQLESKMSGKGQQQQGQTVTKKSAAEASKKPRQKRTATKAYNVTQAFGRRGPEQTQGNFGDQELIRQGTDYKHWPQIAQFAPSASAFFGMSRIGMEVTPSGTWLTYTGAIKLDDKDPNFKDQVILLNKHIDAYKTFPPTEPKKDKKKKADETQALPQRQKKQQTVTLLPAAD…
18	69	22559	no	22614	-	CTTGTAGATCTGTTCTCTAA	ACAAACTTGTGCCCTTTTGGTGAAGTTTTTAACGCCACCAGATTTGCATCTGTTT	MLGTGRESATVLLIILSYIIPHHFPLLSVMECLLLN*
19	69	25164	no	25179	-	CTTGTAGATCTGTTCTCTAA	AAGAACTTGGAAAGT	MSSI*
20	70	2794	no	2802	-	TTGTAGATCTGTTCTCTAAA	TGAACTTG	MKGLIKYLMRSALPIQLNSVQK*
21	70	11779	no	11849	-	TTGTAGATCTGTTCTCTAAA	CAAACTCAACATTAAATTGTTGGGTGTTGGTGGCAAACCTTGTATCAAAGTAGCCACTGTACAGTCTAAA	MSDVKCTSVVLLSVLQQLRVESSSKLWAQCVQLHNDILLAKDTTEAFEKMVSLLSVLLSMQGAVDINKLCEEMLDNRATLQAIASEFSSLPSYAAFATAQEAYEQAVANGDSEVVLKKLKKSLNVAKSEFDRDAAMQRKLEKMADQAMTQMYKQARSEDKRAKVTSAMQTMLFTMLRKLDNDALNNIINNARDGCVPLNIIPLTTAAKLMVVIPDYNTYKNTCDGTTFTYASALWEIQQVVDADSKIVQLSEISMDNSPNLAWPLIVTALRANSAVKLQNNELSPVALRQMSCAAGTTQTACTDDNALAYYNTTKGGRFVLALLSDLQDLKWARFPKSDGTGTIYTELEPPCRFVTDTPKGPKVKYLYFIKGLNNLNRGMVLGSLAATVRLQAGNATEV…
22	70	22231	no	22359	-	TTGTAGATCTGTTCTCTAAA	AGAACCATTGGTAGATTTGCCAATAGGTATTAACATCACTAGGTTTCAAACTTTACTTGCTTTACATAGAAGTTATTTGACTCCTGGTGATTCTTCTTCAGGTTGGACAGCTGGTGCTGCAGCTTATT	MWVIFNLGLFY*
23	70	22277	no	22359	-	TTGTAGATCTGTTCTCTAAA	CAAACTTTACTTGCTTTACATAGAAGTTATTTGACTCCTGGTGATTCTTCTTCAGGTTGGACAGCTGGTGCTGCAGCTTATT	MWVIFNLGLFY*
24	70	22502	no	22614	-	TTGTAGATCTGTTCTCTAAA	CAAACTTCTAACTTTAGAGTCCAACCAACAGAATCTATTGTTAGATTTCCTAATATTACAAACTTGTGCCCTTTTGGTGAAGTTTTTAACGCCACCAGATTTGCATCTGTTT	MLGTGRESATVLLIILSYIIPHHFPLLSVMECLLLN*
25	70	22945	no	23004	-	TTGTAGATCTGTTCTCTAAA	CAAACCTTTTGAGAGAGATATTTCAACTGAAATCTATCAGGCCGGTAGCACACCTTGTA	MVLKVLIVTFLYNHMVSNPLMVLVTNHTE*
26	71	4592	no	4607	-	TGTAGATCTGTTCTCTAAAC	GAAACTCTTGTTACA	MPLGYVTHGLNLEEAARYMRSLKVPATVSVSSPDAVTAYNGYLTSSSKTPEEHFIETISLAGSYKDWSYSGQSTQLGIEFLKRGDKSVYYTSNPTTFHLDGEVITFDNLKTLLSLREVRTIKVFTTVDNINLHTQVVDMSMTYGQQFGPTYLDGADVTKIKPHNSHEGKTFYVLPNDDTLRVEAFEYYHTTDPSFLGRYMSALNHTKKWKYPQVNGLTSIKWADNNCYLATALLTLQQIELKFNPPALQDAYYRARAGEAANFCALILAYCNKTVGELGDVRETMSYLFQHANLDSCKRVLNVVCKTCGQQQTTLKGVEAVMYMGTLSYEQFKKGVQIPCTCGKQATKYLVQQESPFVMMSAPPAQYELKHGTFTCASEYTGNYQCGHYKHITSKETLY…
27	71	5594	no	5681	-	TGTAGATCTGTTCTCTAAAC	GAACAATTTAAGAAAGGTGTTCAGATACCTTGTACGTGTGGTAAACAAGCTACAAAATATCTAGTACAACAGGAGTCACCTTTTGTT	MMSAPPAQYELKHGTFTCASEYTGNYQCGHYKHITSKETLYCIDGALLTKSSEYKGPITDVFYKENSYTTTIKPVTYKLDGVVCTEIDPKLDNYYKKDNSYFTEQPIDLVPNQPYPNASFDNFKFVCDNIKFADDLNQLTGYKKPASRELKVTFFPDLNGDVVAIDYKHYTPSFKKGAKLLHKPIVWHVNNATNKATYKPNTWCIRCLWSTKPVETSNSFDVLKSEDAQGMDNLACEDLKPVSEEVVENPTIQKDVLECNVKTTEVVGDIILKPANNSLKITEEVGHTDLMAAYVDNSSLTIKKPNELSRVLGLKTLATHGLAAVNSVPWDTIANYAKPFLNKVVSTTTNIVTRCLNRVCTNYMPYFFTLLLQLCTFTRSTNSRIKASMPTTIAKNTVK…
28	71	5708	no	5718	-	TGTAGATCTGTTCTCTAAAC	GAACTTAAGC	MVHLLVLVSTLVITSVVTINI*
29	71	18943	no	18956	-	TGTAGATCTGTTCTCTAAAC	GAACTGAAGATTA	MRLVERFNTWLLKLHY*
30	71	22727	no	22743	-	TGTAGATCTGTTCTCTAAAC	GATCTCTGCTTTACTA	MSMQIHL*
31	71	25069	no	25080	-	TGTAGATCTGTTCTCTAAAC	CTCTGGCATTA	MLQL*
32	71	27762	no	27825	-	TGTAGATCTGTTCTCTAAAC	GAACTTTCATTAATTGACTTCTATTTGTGCTTTTTAGCCTTTCTGCTATTCCTTGTTTTAATT	MLIIFWFSLELQDHNETCHA*
33	71	28286	no	28305	-	TGTAGATCTGTTCTCTAAAC	GGACCCCAAAATCAGCGAA	MHPALRLVDPQIQLAVTRMENAVGRDQNNVGPKVYPIILRLGSPLSLNMARKTLNSLEDKAFQLTPIAVQMTKLATTEELPDEFVVVTVK*
34	72	4019	no	4044	-	GTAGATCTGTTCTCTAAACG	AACTTGTTACTTTATATTGACATTA	MAIFIQILPLLLVTLTSLS*
35	72	15808	no	15812	-	GTAGATCTGTTCTCTAAACG	AACA	MFLCLKQNVGLRLTLLKDLMNFALNIQC*
36	73	11839	no	11849	-	TAGATCTGTTCTCTAAACGA	ACAGTCTAAA	MSDVKCTSVVLLSVLQQLRVESSSKLWAQCVQLHNDILLAKDTTEAFEKMVSLLSVLLSMQGAVDINKLCEEMLDNRATLQAIASEFSSLPSYAAFATAQEAYEQAVANGDSEVVLKKLKKSLNVAKSEFDRDAAMQRKLEKMADQAMTQMYKQARSEDKRAKVTSAMQTMLFTMLRKLDNDALNNIINNARDGCVPLNIIPLTTAAKLMVVIPDYNTYKNTCDGTTFTYASALWEIQQVVDADSKIVQLSEISMDNSPNLAWPLIVTALRANSAVKLQNNELSPVALRQMSCAAGTTQTACTDDNALAYYNTTKGGRFVLALLSDLQDLKWARFPKSDGTGTIYTELEPPCRFVTDTPKGPKVKYLYFIKGLNNLNRGMVLGSLAATVRLQAGNATEV…
37	73	22285	no	22359	-	TAGATCTGTTCTCTAAACGA	ACTTGCTTTACATAGAAGTTATTTGACTCCTGGTGATTCTTCTTCAGGTTGGACAGCTGGTGCTGCAGCTTATT	MWVIFNLGLFY*
38	73	23028	no	23046	-	TAGATCTGTTCTCTAAACGA	ACTTTCCTTTACAATCAT	MVSNPLMVLVTNHTE*
39	73	25856	no	25910	-	TAGATCTGTTCTCTAAACGA	ACTATTGTATACCTTACAATAGTGTAACTTCTTCAATTGTCATTACTTCAGGTG	MAQQVLFLNMTTRLVVILKNGNLE*
40	74	4321	no	4350	-	AGATCTGTTCTCTAAACGAA	CTTTTACATTCTACCATCTATTATCTCTA	MRSKKFLELFLGICEKCLHMQKKHAN*
41	74	10132	no	10152	-	AGATCTGTTCTCTAAACGAA	ACTTAACGGTCTTTGGCTTG	MT*
42	74	12974	no	12986	-	AGATCTGTTCTCTAAACGAA	CTAAATAGAGGT	MVLGSLAATVRLQAGNATEVPANSTVLSFCAFAVDAAKAYKDYLASGGQPITNCVKMLCTHTGTGQAITVTPEANMDQESFGGASCCLYCRCHIDHPNPKGFCDLKGKYVQIPTTCANDPVGFTLKNTVCTVCGMWKGYGCSCDQLREPMLQSADAQSFLNGFAV*
43	74	21058	no	21071	-	AGATCTGTTCTCTAAACGAA	CCTAAGACTAAAA	MLQKKMTLKRVFSLTFVGLYNKS*
44	74	25858	no	25910	-	AGATCTGTTCTCTAAACGAA	TATTGTATACCTTACAATAGTGTAACTTCTTCAATTGTCATTACTTCAGGTG	MAQQVLFLNMTTRLVVILKNGNLE*
45	75	21572	no	21744	-	GATCTGTTCTCTAAACGAAC	TTTCTTGTTTTATTGCCACTAGTCTCTAGTCAGTGTGTTAATCTTACAACCAGAACTCAATTACCCCCTGCATACACTAATTCTTTCACACGTGGTGTTTATTACCCTGACAAAGTTTTCAGATCCTCAGTTTTACATTCAACTCAGGACTTGTTCTTACCTTTCTTTTCCA	MLLGSMLYMSLGPMVLRGLITLSYHLMMVFILLPLRSLT*
46	75	21575	no	21744	-	GATCTGTTCTCTAAACGAAC	CTTGTTTTATTGCCACTAGTCTCTAGTCAGTGTGTTAATCTTACAACCAGAACTCAATTACCCCCTGCATACACTAATTCTTTCACACGTGGTGTTTATTACCCTGACAAAGTTTTCAGATCCTCAGTTTTACATTCAACTCAGGACTTGTTCTTACCTTTCTTTTCCA	MLLGSMLYMSLGPMVLRGLITLSYHLMMVFILLPLRSLT*
47	75	21718	no	21744	-	GATCTGTTCTCTAAACGAAC	GGACTTGTTCTTACCTTTCTTTTCCA	MLLGSMLYMSLGPMVLRGLITLSYHLMMVFILLPLRSLT*
48	75	26486	no	26523	M	GATCTGTTCTCTAAACGAAC	TATATTAGTTTTTCTGTTTGGAACTTTAATTTTAGCC	MADSNGTITVEELKKLLEQWNLVIGFLFLTWICLLQFAYANRNRFLYIIKLIFLWLLWPVTLACFVLAAVYRINWITGGIAIAMACLVGLMWLSYFIASFRLFARTRSMWSFNPETNILLNVPLHGTILTRPLLESELVIGAVILRGHLRIAGHHLGRCDIKDLPKEITVATSRTLSYYKLGASQRVAGDSGFAAYSRYRIGNYKLNTDHSSSSDNIALLVQ*
49	75	26491	no	26523	M	GATCTGTTCTCTAAACGAAC	TAGTTTTTCTGTTTGGAACTTTAATTTTAGCC	MADSNGTITVEELKKLLEQWNLVIGFLFLTWICLLQFAYANRNRFLYIIKLIFLWLLWPVTLACFVLAAVYRINWITGGIAIAMACLVGLMWLSYFIASFRLFARTRSMWSFNPETNILLNVPLHGTILTRPLLESELVIGAVILRGHLRIAGHHLGRCDIKDLPKEITVATSRTLSYYKLGASQRVAGDSGFAAYSRYRIGNYKLNTDHSSSSDNIALLVQ*
50	75	26494	no	26523	M	GATCTGTTCTCTAAACGAAC	TTTTTCTGTTTGGAACTTTAATTTTAGCC	MADSNGTITVEELKKLLEQWNLVIGFLFLTWICLLQFAYANRNRFLYIIKLIFLWLLWPVTLACFVLAAVYRINWITGGIAIAMACLVGLMWLSYFIASFRLFARTRSMWSFNPETNILLNVPLHGTILTRPLLESELVIGAVILRGHLRIAGHHLGRCDIKDLPKEITVATSRTLSYYKLGASQRVAGDSGFAAYSRYRIGNYKLNTDHSSSSDNIALLVQ*
51	76	28267	no	28274	N	ATCTGTTCTCTAAACGAACT	AACTAAA	MSDNGPQNQRNAPRITFGGPSDSTGSNQNGERSGARSKQRRPQGLPNNTASWFTALTQHGKEDLKFPRGQGVPINTNSSPDDQIGYYRRATRRIRGGDGKMKDLSPRWYFYYLGTGPEAGLPYGANKDGIIWVATEGALNTPKDHIGTRNPANNAAIVLQLPQGTTLPKGFYAEGSRGGSQASSRSSSRSRNSSRNSTPGSSRGTSPARMAGNGGDAALALLLLDRLNQLESKMSGKGQQQQGQTVTKKSAAEASKKPRQKRTATKAYNVTQAFGRRGPEQTQGNFGDQELIRQGTDYKHWPQIAQFAPSASAFFGMSRIGMEVTPSGTWLTYTGAIKLDDKDPNFKDQVILLNKHIDAYKTFPPTEPKKDKKKKADETQALPQRQKKQQTVTLLPAAD…
52	77	25396	no	25405	-	TCTGTTCTCTAAACGAACTT	GATTTGTTT	MRIFTIGTVTLKQGEIKDATPSDFVRATATIPIQASLPFGWLIVGVALLAVFQSASKIITLKKRWQLALSKGVHFVCNLLLLFVTVYSHLLLVAAGLEAPFLYLYALVYFLQSINFVRIIMRLWLCWKCRSKNPLLYDANYFLCWHTNCYDYCIPYNSVTSSIVITSGDGTTSPISEHDYQIGGYTEKWESGVKDCVVLHSYFTSDYYQLYSTQLSTDTGVEHVTFFIYNKIVDEPEEHVQIHTIDGSSGVVNPVMEPIYDEPTTTTSVPL*
53	77	26481	no	26523	M	TCTGTTCTCTAAACGAACTT	AATATTATATTAGTTTTTCTGTTTGGAACTTTAATTTTAGCC	MADSNGTITVEELKKLLEQWNLVIGFLFLTWICLLQFAYANRNRFLYIIKLIFLWLLWPVTLACFVLAAVYRINWITGGIAIAMACLVGLMWLSYFIASFRLFARTRSMWSFNPETNILLNVPLHGTILTRPLLESELVIGAVILRGHLRIAGHHLGRCDIKDLPKEITVATSRTLSYYKLGASQRVAGDSGFAAYSRYRIGNYKLNTDHSSSSDNIALLVQ*
54	78	21570	no	21744	-	CTGTTCTCTAAACGAACTTT	TTTTTCTTGTTTTATTGCCACTAGTCTCTAGTCAGTGTGTTAATCTTACAACCAGAACTCAATTACCCCCTGCATACACTAATTCTTTCACACGTGGTGTTTATTACCCTGACAAAGTTTTCAGATCCTCAGTTTTACATTCAACTCAGGACTTGTTCTTACCTTTCTTTTCCA	MLLGSMLYMSLGPMVLRGLITLSYHLMMVFILLPLRSLT*
55	78	21576	no	21744	-	CTGTTCTCTAAACGAACTTT	TTGTTTTATTGCCACTAGTCTCTAGTCAGTGTGTTAATCTTACAACCAGAACTCAATTACCCCCTGCATACACTAATTCTTTCACACGTGGTGTTTATTACCCTGACAAAGTTTTCAGATCCTCAGTTTTACATTCAACTCAGGACTTGTTCTTACCTTTCTTTTCCA	MLLGSMLYMSLGPMVLRGLITLSYHLMMVFILLPLRSLT*
56	55	26461	yes	26523	M	CCAACTTTCGATCTCTTGTA	CTTCTGGTCTAAACGAACTAAATATTATATTAGTTTTTCTGTTTGGAACTTTAATTTTAGCC	MADSNGTITVEELKKLLEQWNLVIGFLFLTWICLLQFAYANRNRFLYIIKLIFLWLLWPVTLACFVLAAVYRINWITGGIAIAMACLVGLMWLSYFIASFRLFARTRSMWSFNPETNILLNVPLHGTILTRPLLESELVIGAVILRGHLRIAGHHLGRCDIKDLPKEITVATSRTLSYYKLGASQRVAGDSGFAAYSRYRIGNYKLNTDHSSSSDNIALLVQ*
57	58	23922	no	24051	-	ACTTTCGATCTCTTGTAGAT	AAATTTACAAAACACCACCAATTAAAGATTTTGGTGGTTTTAATTTTTCACAAATATTACCAGATCCATCAAAACCAAGCAAGAGGTCATTTATTGAAGATCTACTTTTCAACAAAGTGACACTTGCAG	MLASSNNMVIALVILLLETSFVHKSLTALLFCHLCSQMK*
58	46	26422	yes	26523	M	ACAAACCAACCAACTTTCGA	TCTCGTGTTAAAAATCTGAATTCTTCTAGAGTTCCTGATCTTCTGGTCTAAACGAACTAAATATTATATTAGTTTTTCTGTTTGGAACTTTAATTTTAGCC	MADSNGTITVEELKKLLEQWNLVIGFLFLTWICLLQFAYANRNRFLYIIKLIFLWLLWPVTLACFVLAAVYRINWITGGIAIAMACLVGLMWLSYFIASFRLFARTRSMWSFNPETNILLNVPLHGTILTRPLLESELVIGAVILRGHLRIAGHHLGRCDIKDLPKEITVATSRTLSYYKLGASQRVAGDSGFAAYSRYRIGNYKLNTDHSSSSDNIALLVQ*
59	63	698	no	726	-	CGATCTCTTGTAGATCTGTT	TTAGGCGACGAGCTTGGCACTGATCCTT	MKIFKKTGTLNIAVVLPVNSCVSLTEGHTLAMSITTSVALMATLLSALKTF*
60	47	17898	no	17906	-	CAAACCAACCAACTTTCGAT	CTCTTGTA	M*
61	63	5785	no	5859	-	CGATCTCTTGTAGATCTGTT	TTCTAAAGAAACTTTGTATTGCATAGACGGTGCTTTACTTACAAAGTCCTCAGAATACAAAGGTCCTATTACGG	MFSTKKTVTQQP*
62	63	6243	no	6243	-	CGATCTCTTGTAGATCTGTT	-	MLTMQLIKPRINQIPGVYVVFGAQNQLKHQIRLMY*
63	63	23142	no	23173	-	CGATCTCTTGTAGATCTGTT	CTAAAAAGTCTACTAATTTGGTTAAAAACAA	MCQFQLQWFNRHRCSY*
64	63	25001	no	25050	-	CGATCTCTTGTAGATCTGTT	TCATTCAAGGAGGAGTTAGATAAATATTTTAAGAATCATACATCACCAG	MLI*
65	63	25672	no	25718	-	CGATCTCTTGTAGATCTGTT	CTTTTGCTCGTTGCTGCTGGCCTTGAAGCCCCTTTTCTCTATCTTT	ML*
66	47	26421	yes	26523	M	CAAACCAACCAACTTTCGAT	CTCTCGTGTTAAAAATCTGAATTCTTCTAGAGTTCCTGATCTTCTGGTCTAAACGAACTAAATATTATATTAGTTTTTCTGTTTGGAACTTTAATTTTAGCC	MADSNGTITVEELKKLLEQWNLVIGFLFLTWICLLQFAYANRNRFLYIIKLIFLWLLWPVTLACFVLAAVYRINWITGGIAIAMACLVGLMWLSYFIASFRLFARTRSMWSFNPETNILLNVPLHGTILTRPLLESELVIGAVILRGHLRIAGHHLGRCDIKDLPKEITVATSRTLSYYKLGASQRVAGDSGFAAYSRYRIGNYKLNTDHSSSSDNIALLVQ*
67	65	8113	no	8133	-	ATCTCTTGTAGATCTGTTCT	AGAAGCTGAACTTGCAAAGA	MCP*
68	65	10020	no	10070	-	ATCTCTTGTAGATCTGTTCT	CACCACAAACCTCTATCACCTCAGCTGTTTTGCAGAGTGGTTTTAGAAAA	MAFPSGKVEGCMVQVTCGTTTLNGLWLDDVVYCPRHVICTSEDMLNPNYEDLLIRKSNHNFLVQAGNVQLRVIGHSMQNCVLKLKVDTANPKTPKYKFVRIQPGQTFSVLACYNGSPSGVYQCAMRPNFTIKGSFLNGSCGSVGFNIDYDCVSFCYMHHMELPTGVHAGTDLEGNFYGPFVDRQTAQAAGTDTTITVNVLAWLYAAVINGDRWFLNRFTTTLNDFNLVAMKYNYEPLTQDHVDILGPLSAQTGIAVLDMCASLKELLQNGMNGRTILGSALLEDEFTPFDVVRQCSGVTFQSAVKRTIKGTHHWLLLTILTSLLVLVQSTQWSLFFFLYENAFLPFAMGIIAMSAFAMMFVKHKHAFLCLFLLPSLATVAYFNMVYMPASWVMRIMTWL…
69	65	11664	no	11697	-	ATCTCTTGTAGATCTGTTCT	TCAACCGCTACTTTAGACTGACTCTTGGTGTTT	MIT*
70	66	22502	no	22614	-	TCTCTTGTAGATCTGTTCTC	CAAACTTCTAACTTTAGAGTCCAACCAACAGAATCTATTGTTAGATTTCCTAATATTACAAACTTGTGCCCTTTTGGTGAAGTTTTTAACGCCACCAGATTTGCATCTGTTT	MLGTGRESATVLLIILSYIIPHHFPLLSVMECLLLN*
71	67	4018	no	4044	-	CTCTTGTAGATCTGTTCTCT	AAACTTGTTACTTTATATTGACATTA	MAIFIQILPLLLVTLTSLS*
72	67	21083	no	21086	-	CTCTTGTAGATCTGTTCTCT	AAA	MTLKRVFSLTFVGLYNKS*
“peak_leader” and “peak_TRS_start” point to the leader-TRS junctions in sheet "novel", “ACGAAC” indicates if there is a ACGAAC sequences in the “TRS_seq” (TRS sequences), “20_leader_seq” refers to the 20 sequences before the end of the leader, “AUG_postion” and “first_orf_aa” refer to the first AUG position and translated orf of the sgmRNA, and “known_ATG” indicates if the first AUG position is t…
