# Supplementary material for: Analysis of SARS-CoV-2 known and novel subgenomic mRNAs in cell culture, animal model, and clinical samples using LeTRS, a bioinformatic tool to identify unique sequence identifiers
Source: Gigascience. 2022 May 26;11:giac045. doi: 10.1093/gigascience/giac045 (PMC9154083; doi:10.1093/gigascience/giac045)
Supplement: giac045_Supplemental_Files [file giac045_supplemental_files.zip › Supplementary_Table_15.xlsx]

## Sheet: Sheet1
subgenome	peak_leader_end	peak_TRS_start	ACGAAC	ATG_postion	known_ATG	20_leader_seq	TRS_seq	first_orf_aa
	74	21058	no	21071	-	AGATCTGTTCTCTAAACGAA	CCTAAGACTAAAA	MLQKKMTLKRVFSLTFVGLYNKS*
	75	26486	no	26523	M	GATCTGTTCTCTAAACGAAC	TATATTAGTTTTTCTGTTTGGAACTTTAATTTTAGCC	MADSNGTITVEELKKLLEQWNLVIGFLFLTWICLLQFAYANRNRFLYIIKLIFLWLLWPVTLACFVLAAVYRINWITGGIAIAMACLVGLMWLSYFIASFRLFARTRSMWSFNPETNILLNVPLHGTILTRPLLESELVIGAVILRGHLRIAGHHLGRCDIKDLPKEITVATSRTLSYYKLGASQRVAGDSGFAAYSRYRIGNYKLNTDHSSSSDNIALLVQ*
	63	5785	no	5859	-	CGATCTCTTGTAGATCTGTT	TTCTAAAGAAACTTTGTATTGCATAGACGGTGCTTTACTTACAAAGTCCTCAGAATACAAAGGTCCTATTACGG	MFSTKKTVTQQP*
	68	4580	no	4590	-	TCTTGTAGATCTGTTCTCTA	AACGATCTAA	MKLLLQCHLAM*
Shared by monkies	58	26917	yes	27202	ORF6	ACTTTCGATCTCTTGTAGAT	CGCTTCTAGAAAGTGAACTCGTAATCGGAGCTGTGATCCTTCGTGGACATCTTCGTATTGCTGGACACCATCTAGGACGCTGTGACATCAAGGACCTGCCTAAAGAAATCACTGTTGCTACATCACGAACGCTTTCTTATTACAAATTGGGAGCTTCGCAGCGTGTAGCAGGTGACTCAGGTTTTGCTGCATACAGTCGCTACAGGATTGGCAACTATAAATTAAACACAGACCATTCCAGTAGCAGTGACAATATTGCTTTGCTTGTACAGTAAGTGACAACAG	MFHLVDFQVTIAEILLIIMRTFKVSIWNLDYIINLIIKNLSKSLTENKYSQLDEEQPMEID*
	68	2689	no	2745	-	TCTTGTAGATCTGTTCTCTA	AACAAACAATACCTTCACACTCAAAGGCGGTGCACCAACAAAGGTTACTTTTGGTG	MTL*
	69	19112	no	19148	-	CTTGTAGATCTGTTCTCTAA	ACAAAGCTTATAAAATAGAAGAATTATTCTATTCTT	MPHILTNSQMVYAYFGIAMSIDILLIPLFVDLTLECYLTLTCLVVMVAVCM*
	70	14372	no	14381	-	TTGTAGATCTGTTCTCTAAA	CAAACTTTA	MFYSLQCSHLQVLDH*
	62	3808	no	3813	-	TCGATCTCTTGTAGATCTGT	TCTCT	MTNLFQAFWK*
	63	23922	no	24051	-	CGATCTCTTGTAGATCTGTT	AAATTTACAAAACACCACCAATTAAAGATTTTGGTGGTTTTAATTTTTCACAAATATTACCAGATCCATCAAAACCAAGCAAGAGGTCATTTATTGAAGATCTACTTTTCAACAAAGTGACACTTGCAG	MLASSNNMVIALVILLLETSFVHKSLTALLFCHLCSQMK*
	67	22503	no	22614	-	CTCTTGTAGATCTGTTCTCT	AAACTTCTAACTTTAGAGTCCAACCAACAGAATCTATTGTTAGATTTCCTAATATTACAAACTTGTGCCCTTTTGGTGAAGTTTTTAACGCCACCAGATTTGCATCTGTTT	MLGTGRESATVLLIILSYIIPHHFPLLSVMECLLLN*
	58	29871	-	-	-	-	-	-
