# Supplementary material for: Analysis of SARS-CoV-2 known and novel subgenomic mRNAs in cell culture, animal model, and clinical samples using LeTRS, a bioinformatic tool to identify unique sequence identifiers
Source: Gigascience. 2022 May 26;11:giac045. doi: 10.1093/gigascience/giac045 (PMC9154083; doi:10.1093/gigascience/giac045)
Supplement: giac045_Supplemental_Files [file giac045_supplemental_files.zip › Supplementary_Table_4.xlsx]

## Sheet: pool 1 known
subgenome	ref_leader_end	peak_leader_end	ref_TRS_start	peak_TRS_start	peak_count	peak_normalized_count	cluster_count	cluster_normalized_count
S	65	65	21552	21552	447(107,60,232,399)	837.39(1055.80,1055.63,2186.66,1509.76)	448(107,60,233,400)	839.26(1055.80,1055.63,2196.08,1513.54)
ORF3a	69	69	25385	25385	162(78,11,40,129)	303.48(769.65,193.53,377.01,488.12)	168(83,11,40,134)	314.72(818.98,193.53,377.01,507.04)
E	69	69	26237	26237	65(29,3,14,46)	121.77(286.15,52.78,131.95,174.06)	65(29,3,14,46)	121.77(286.15,52.78,131.95,174.06)
M	65	65	26469	26469	1114(455,83,276,814)	2086.92(4489.61,1460.29,2601.37,3080.05)	1135(462,85,279,826)	2126.26(4558.69,1495.48,2629.64,3125.46)
ORF6	69	69	27041	27041	230(97,41,54,192)	430.87(957.13,721.35,508.96,726.50)	235(99,42,55,196)	440.24(976.86,738.94,518.39,741.63)
ORF7a	69	69	27388	27388	144(63,11,36,110)	269.76(621.64,193.53,339.31,416.22)	146(64,11,37,112)	273.51(631.51,193.53,348.73,423.79)
ORF7b	65	69	27644	27755	3(3,0,0,3)	5.62(29.60,0.00,0.00,11.35)	3(3,0,0,3)	5.62(29.60,0.00,0.00,11.35)
ORF8	65	65	27884	27884	112(53,6,17,76)	209.82(522.97,105.56,160.23,287.57)	119(55,6,21,82)	222.93(542.70,105.56,197.93,310.28)
N	65	65	28256	28256	1428(751,94,386,1231)	2675.15(7410.33,1653.82,3638.15,4657.92)	1451(765,94,395,1254)	2718.24(7548.47,1653.82,3722.97,4744.95)
ORF10	65	0	29530	0	0	0	0	0
The number out of the bracket is all reads with this fusion site, and the numbers in the bracket are (reads with only forward primer in pool 1, reads with only reverse primer in pool 1, reads with both primers in pool 1, reads with at least a primer in pool 1).
Normalized count=(Read count/Total number of read in both pools mapped on reference genome)*1000000.
Normalized count with only forward primer in pool 1=(Read count with only forward primer in pool 1/Total number of read with only forward primer in pool 1 mapped on reference genome)*1000000.
Normalized count with only reverse primer in pool 1=(Read count with only reverse primer in pool 1/Total number of read with only reverse primer in pool 1 mapped on reference genome)*1000000.
Normalized count with both primes in pool 1=(Read count with both primers in pool 1/Total number of read with both primer in pool 1 mapped on reference genome)*1000000.
Normalized count with at least a primer in pool 1=(Read count with at a least primer in pool 1/Total number of read at a primer in pool 1 mapped on reference genome)*1000000.
Total number of read in both pools mapped on reference genome is 533802, total number of read with only forward primer in pool 1 mapped on reference genome is 101345, total number of read with only reverse primer in pool 1 mapped on reference genome is 56838, total number of read with both primer in pool 1 mapped on reference genome is 106098, and total number of read at a primer in pool 1 mapped…

## Sheet: pool 2 known
subgenome	ref_leader_end	peak_leader_end	ref_TRS_start	peak_TRS_start	peak_count	peak_normalized_count	cluster_count	cluster_normalized_count
S	65	65	21552	21552	447(0,13,0,13)	837.39(0.00,390.50,0.00,74.12)	448(0,13,0,13)	839.26(0.00,390.50,0.00,74.12)
ORF3a	69	69	25385	25385	162(0,5,0,5)	303.48(0.00,150.19,0.00,28.51)	168(0,5,0,5)	314.72(0.00,150.19,0.00,28.51)
E	69	69	26237	26237	65(0,2,0,2)	121.77(0.00,60.08,0.00,11.40)	65(0,2,0,2)	121.77(0.00,60.08,0.00,11.40)
M	65	65	26469	26469	1114(0,9,0,9)	2086.92(0.00,270.34,0.00,51.31)	1135(0,10,0,10)	2126.26(0.00,300.38,0.00,57.02)
ORF6	69	69	27041	27041	230(0,2,0,2)	430.87(0.00,60.08,0.00,11.40)	235(0,2,0,2)	440.24(0.00,60.08,0.00,11.40)
ORF7a	69	69	27388	27388	144(0,3,0,3)	269.76(0.00,90.11,0.00,17.10)	146(0,3,0,3)	273.51(0.00,90.11,0.00,17.10)
ORF7b	65	69	27644	27755	3(0,1,0,1)	5.62(0.00,30.04,0.00,5.70)	3(0,1,0,1)	5.62(0.00,30.04,0.00,5.70)
ORF8	65	65	27884	27884	112(0,6,0,6)	209.82(0.00,180.23,0.00,34.21)	119(0,6,0,6)	222.93(0.00,180.23,0.00,34.21)
N	65	65	28256	28256	1428(0,26,0,26)	2675.15(0.00,780.99,0.00,148.24)	1451(0,26,0,26)	2718.24(0.00,780.99,0.00,148.24)
ORF10	65	0	29530	0	0	0	0	0
The number out of the bracket is all reads with this fusion site, and the numbers in the bracket are (reads with only forward primer in pool 2, reads with only reverse primer in pool 2, reads with both primers in pool 2, reads with at least a primer in pool 2).
Normalized count=(Read count/Total number of read in both pools mapped on reference genome)*1000000.
Normalized count with only forward primer in pool 2=(Read count with only forward primer in pool 2/Total number of read with only forward primer in pool 2 mapped on reference genome)*1000000.
Normalized count with only reverse primer in pool 2=(Read count with only reverse primer in pool 2/Total number of read with only reverse primer in pool 2 mapped on reference genome)*1000000.
Normalized count with both primes in pool 2=(Read count with both primers in pool 2/Total number of read with both primer in pool 2 mapped on reference genome)*1000000.
Normalized count with at least a primer in pool 2=(Read count with at a least primer in pool 2/Total number of read at a primer in pool 2 mapped on reference genome)*1000000.
Total number of read in both pools mapped on reference genome is 533802, total number of read with only forward primer in pool 2 mapped on reference genome is 86659, total number of read with only reverse primer in pool 2 mapped on reference genome is 33291, total number of read with both primer in pool 2 mapped on reference genome is 55442, and total number of read at a primer in pool 2 mapped o…
