# Supplementary material for: Analysis of SARS-CoV-2 known and novel subgenomic mRNAs in cell culture, animal model, and clinical samples using LeTRS, a bioinformatic tool to identify unique sequence identifiers
Source: Gigascience. 2022 May 26;11:giac045. doi: 10.1093/gigascience/giac045 (PMC9154083; doi:10.1093/gigascience/giac045)
Supplement: giac045_Supplemental_Files [file giac045_supplemental_files.zip › Supplementary_Table_5.xlsx]

## Sheet: pool 1 known
subgenome	ref_leader_end	peak_leader_end	ref_TRS_start	peak_TRS_start	peak_count	peak_normalized_count	cluster_count	cluster_normalized_count
S	65	65	21552	21552	124(21,7,92,120)	465.45(1147.16,405.59,825.17,816.01)	124(21,7,92,120)	465.45(1147.16,405.59,825.17,816.01)
ORF3a	69	69	25385	25385	56(52,0,1,53)	210.20(2840.60,0.00,8.97,360.40)	57(53,0,1,54)	213.96(2895.23,0.00,8.97,367.20)
E	69	69	26237	26237	37(8,1,27,36)	138.89(437.02,57.94,242.17,244.80)	37(8,1,27,36)	138.89(437.02,57.94,242.17,244.80)
M	65	65	26469	26469	124(94,13,7,114)	465.45(5134.93,753.23,62.78,775.21)	126(95,13,7,115)	472.96(5189.56,753.23,62.78,782.01)
ORF6	69	69	27041	27041	108(18,4,80,102)	405.39(983.28,231.76,717.54,693.61)	110(18,4,82,104)	412.90(983.28,231.76,735.48,707.21)
ORF7a	69	69	27388	27388	16(11,0,1,12)	60.06(600.90,0.00,8.97,81.60)	16(11,0,1,12)	60.06(600.90,0.00,8.97,81.60)
ORF7b	65	0	27644	0	0	0	0	0
ORF8	65	65	27884	27884	31(27,0,0,27)	116.36(1474.93,0.00,0.00,183.60)	31(27,0,0,27)	116.36(1474.93,0.00,0.00,183.60)
N	65	65	28256	28256	501(78,10,409,497)	1880.58(4260.90,579.41,3668.42,3379.64)	531(83,11,433,527)	1993.19(4534.03,637.35,3883.69,3583.64)
ORF10	65	0	29530	0	0	0	0	0
The number out of the bracket is all read pairs with this fusion site, and the numbers in the bracket are (read pairs with only forward primer in pool 1, read pairs with only reverse primer in pool 1, read pairs with both primers in pool 1, read pairs with least a primer in pool 1)).
Normalized count=(Read pair count/Total number of read pair mapped on reference genome)*1000000.
Normalized count with only forward primer in pool 1=(Read pair count with only forward primer in pool 1/Total number of read pair with only forward primer in pool 1 mapped on reference genome)*1000000.
Normalized count with only reverse primer in pool 1=(Read pair count with only reverse primer in pool 1/Total number of read pair with only reverse primer in pool 1 mapped on reference genome)*1000000.
Normalized count with both primers in pool 1=(Read pair count with both primers in pool 1/Total number of read pair with both primer in pool 1 mapped on reference genome)*1000000.
Normalized count with at least a primer in pool 1=(Read pair count with at a least primer in pool 1/Total number of pair read at a primer in pool 1 mapped on reference genome)*1000000.
Total number of read pair in both pools mapped on reference genome is 266407, total number of read pair with only forward primer in pool 1 mapped on reference genome is 18306, total number of read pair with only reverse primer in pool 1 mapped on reference genome is 17259, total number of read pair with both primer in pool 1 mapped on reference genome is 111492, and total number of read pair at a…

## Sheet: pool 2 known
subgenome	ref_leader_end	peak_leader_end	ref_TRS_start	peak_TRS_start	peak_count	peak_normalized_count	cluster_count	cluster_normalized_count
S	65	65	21552	21552	124(0,0,0,0)	465.45(0.00,0.00,0.00,0.00)	124(0,0,0,0)	465.45(0.00,0.00,0.00,0.00)
ORF3a	69	69	25385	25385	56(0,2,0,2)	210.20(0.00,186.69,0.00,18.68)	57(0,2,0,2)	213.96(0.00,186.69,0.00,18.68)
E	69	69	26237	26237	37(0,0,0,0)	138.89(0.00,0.00,0.00,0.00)	37(0,0,0,0)	138.89(0.00,0.00,0.00,0.00)
M	65	65	26469	26469	124(0,4,0,4)	465.45(0.00,373.38,0.00,37.35)	126(0,4,0,4)	472.96(0.00,373.38,0.00,37.35)
ORF6	69	69	27041	27041	108(0,0,0,0)	405.39(0.00,0.00,0.00,0.00)	110(0,0,0,0)	412.90(0.00,0.00,0.00,0.00)
ORF7a	69	69	27388	27388	16(0,2,0,2)	60.06(0.00,186.69,0.00,18.68)	16(0,2,0,2)	60.06(0.00,186.69,0.00,18.68)
ORF7b	65	0	27644	0	0	0	0	0
ORF8	65	65	27884	27884	31(0,6,0,6)	116.36(0.00,560.07,0.00,56.03)	31(0,6,0,6)	116.36(0.00,560.07,0.00,56.03)
N	65	65	28256	28256	501(0,0,0,0)	1880.58(0.00,0.00,0.00,0.00)	531(0,0,0,0)	1993.19(0.00,0.00,0.00,0.00)
ORF10	65	0	29530	0	0	0	0	0
The number out of the bracket is all read pairs with this fusion site, and the numbers in the bracket are (read pairs with only forward primer in pool 2, read pairs with only reverse primer in pool 2, read pairs with both primers in pool 2, read pairs with least a primer in pool 2)).
Normalized count=(Read pair count/Total number of read pair mapped on reference genome)*1000000.
Normalized count with only forward primer in pool 2=(Read pair count with only forward primer in pool 2/Total number of read pair with only forward primer in pool 2 mapped on reference genome)*1000000.
Normalized count with only reverse primer in pool 2=(Read pair count with only reverse primer in pool 2/Total number of read pair with only reverse primer in pool 2 mapped on reference genome)*1000000.
Normalized count with both primers in pool 2=(Read pair count with both primers in pool 2/Total number of read pair with both primer in pool 2 mapped on reference genome)*1000000.
Normalized count with at least a primer in pool 2=(Read pair count with at a least primer in pool 2/Total number of pair read at a primer in pool 2 mapped on reference genome)*1000000.
Total number of read pair in both pools mapped on reference genome is 266407, total number of read pair with only forward primer in pool 2 mapped on reference genome is 11288, total number of read pair with only reverse primer in pool 2 mapped on reference genome is 10713, total number of read pair with both primer in pool 2 mapped on reference genome is 85081, and total number of read pair at a …
